# Supplementary material for: Exploration of the Antimicrobial Effects of Benzothiazolylthiazolidin-4-One and In Silico Mechanistic Investigation
Source: Molecules. 2021 Jul 2;26(13):4061. doi: 10.3390/molecules26134061 (PMC8271899; doi:10.3390/molecules26134061)
Supplement: Supplementary file 1 [file molecules-26-04061-s001.zip]

Archive with 1 entries (1 files):
- molecules-1255178-supplementary.pdf
